# Supplementary material for: Effect of Metarhizium anisopliae IPPM202 Extracellular Proteinases on Midgut of Locusta migratoria manilensis
Source: Insects. 2025 Oct 31;16(11):1111. doi: 10.3390/insects16111111 (PMC12653306; doi:10.3390/insects16111111)
Supplement: Supplementary file 1 [file insects-16-01111-s001.zip]

Archive with 1 entries (1 files):
- insects-3785575-supplementary.pdf
